# Supplementary material for: A case report of ventricular dysfunction post pericardiocentesis: stress cardiomyopathy or pericardial decompression syndrome?
Source: Cardiovasc Ultrasound. 2015 Jul 16;13:32. doi: 10.1186/s12947-015-0026-3 (PMC4502547; doi:10.1186/s12947-015-0026-3)
Supplement: Additional file 3: Video 3. — Apical four chamber view performed on the following morning after the patient experienced chest discomfort. The main finding is severe biventricular impairment, with akinesis of the apex and periapical areas. There is small residual pericardial effusion. [file 12947_2015_26_MOESM3_ESM.zip]

Archive with 1 entries (1 files):
- 1322576746167223_add3.avi
