# Supplementary material for: A case report of ventricular dysfunction post pericardiocentesis: stress cardiomyopathy or pericardial decompression syndrome?
Source: Cardiovasc Ultrasound. 2015 Jul 16;13:32. doi: 10.1186/s12947-015-0026-3 (PMC4502547; doi:10.1186/s12947-015-0026-3)
Supplement: Additional file 6: Video 6. — Parasternal long view performed nearly 2 weeks after the pericardiocentesis and subsequent stress cardiomyopathy. They show normalisation of both left and right ventricular function. [file 12947_2015_26_MOESM6_ESM.zip]

Archive with 1 entries (1 files):
- 1322576746167223_add6.avi
